# Supplementary material for: Autonomous Planetary Liquid Sampler (APLS) for In Situ Sample Acquisition and Handling from Liquid Environments
Source: Sensors (Basel). 2024 Sep 21;24(18):6107. doi: 10.3390/s24186107 (PMC11435854; doi:10.3390/s24186107)
Supplement: Supplementary file 1 [file sensors-24-06107-s001.zip]

Archive with 1 entries (1 files):
- sensors-3181069-supplementary.pdf
